# Supplementary material for: The Interplay between Transcriptional Factors and MicroRNAs as an Important Factor for Th17/Treg Balance in RA Patients
Source: Int J Mol Sci. 2020 Sep 28;21(19):7169. doi: 10.3390/ijms21197169 (PMC7583886; doi:10.3390/ijms21197169)
Supplement: Supplementary file 1 [file ijms-21-07169-s001.zip]

Archive with 2 entries (2 files):
- supplementary materials.docx
- supplementary materials.pdf
